# Supplementary material for: Ancient multiplicity in cyclic nucleotide-gated (CNG) cation channel repertoire was reduced in the ancestor of Olfactores before re-expansion by whole genome duplications in vertebrates
Source: PLoS One. 2022 Dec 30;17(12):e0279548. doi: 10.1371/journal.pone.0279548 (PMC9803222; doi:10.1371/journal.pone.0279548)
Supplement: S2 Table — (XLSX) [file pone.0279548.s003.xlsx]

## Sheet: CNGA
Species	Protein id	Chromosome	Gene	Type of duplication
Acipenser_ruthenus_(sterlet)	XP 033868396.1	9	CNGA3	Potential local
Acipenser_ruthenus_(sterlet)	XP 034779731.1	9	CNGA3
Astatotilapia_calliptera_(eastern_happy)	XP 026014425.1	23	CNGA3	3R
Astatotilapia_calliptera_(eastern_happy)	XP 026015640.1	23	CNGA3
Carassius_auratus_(goldfish)	XP 026126657.1	9	CNGA4	Potential local
Carassius_auratus_(goldfish)	XP 026127349.1	9	CNGA4
Fundulus_heteroclitus_(mummichog)	XP 012720163.2	11	CNGA2	Potential local
Fundulus_heteroclitus_(mummichog)	XP 035999183.1	11	CNGA2
Maylandia_zebra_(zebra_mbuna)	XP 004552871.2	LG23	CNGA3	3R
Maylandia_zebra_(zebra_mbuna)	XP 012778161.3	LG23	CNGA3
Oreochromis_aureus	XP 031586428.2	23	CNGA3	3R
Oreochromis_aureus	XP 031607960.1	23	CNGA3
Oreochromis_niloticus_(Nile_tilapia)	XP 003454782.1	LG23	CNGA3	3R
Oreochromis_niloticus_(Nile_tilapia)	XP 005451301.1	LG23	CNGA3
Salarias_fasciatus_(jewelled_blenny)	XP 029939656.1	23	CNGA3	3R
Salarias_fasciatus_(jewelled_blenny)	XP 029941637.1	23	CNGA3
Salarias_fasciatus_(jewelled_blenny)	XP 029949193.1	6	CNGA1	Potential local
Salarias_fasciatus_(jewelled_blenny)	XP 029949199.1	6	CNGA1
Salmo_salar_(Atlantic_salmon)	XP 014005208.1	ssa16	CNGA3	3R
Salmo_salar_(Atlantic_salmon)	XP 014006238.1	ssa16	CNGA3

## Sheet: CNGB
Species	Protein id	Chromosome	Gene	Type of duplication
Acanthopagrus_latus_(yellowfin_seabream)	XP 036934849.1	19	CNGB3	Potential local
Acanthopagrus_latus_(yellowfin_seabream)	XP 036935176.1	19	CNGB3
Alosa_sapidissima_(American_shad)	XP 041924756.1	17	CNGB3	Potential local
Alosa_sapidissima_(American_shad)	XP 041924758.1	17	CNGB3
Anabas_testudineus_(climbing_perch)	XP 026217701.1	2	CNGB3	Potential local
Anabas_testudineus_(climbing_perch)	XP 026219933.1	2	CNGB3
Anguilla_anguilla_(European_eel)	XP 035270560.1	4	CNGB3	Potential local
Anguilla_anguilla_(European_eel)	XP 035270561.1	4	CNGB3
Archocentrus_centrarchus_(flier_cichlid)	XP 030612448.1	20	CNGB3	Potential local
Archocentrus_centrarchus_(flier_cichlid)	XP 030613065.1	20	CNGB3
Astatotilapia_calliptera_(eastern_happy)	XP 026036689.1	9	CNGB3	Potential local
Astatotilapia_calliptera_(eastern_happy)	XP 026036735.1	9	CNGB3
Astyanax_mexicanus_(Mexican_tetra)	XP 015461597.2	10	CNGB3	Potential local
Astyanax_mexicanus_(Mexican_tetra)	XP 022529356.1	10	CNGB3
Betta_splendens_(Siamese_fighting_fish)	XP 029003302.1	4	CNGB3	Potential local
Betta_splendens_(Siamese_fighting_fish)	XP 040926605.1	4	CNGB3
Betta_splendens_(Siamese_fighting_fish)	XP 040927206.1	6	CNGB1	Potential local
Betta_splendens_(Siamese_fighting_fish)	XP 040927208.1	6	CNGB1
Chanos_chanos_(milkfish)	XP 030623456.1	3	CNGB3	Potential local
Chanos_chanos_(milkfish)	XP 030623457.1	3	CNGB3
Cheilinus_undulatus_(humphead_wrasse)	XP 041670656.1	19	CNGB3	Potential local
Cheilinus_undulatus_(humphead_wrasse)	XP 041670657.1	19	CNGB3
Chelmon_rostratus_(copperband_butterflyfish)	XP 041817883.1	20	CNGB3	Potential local
Chelmon_rostratus_(copperband_butterflyfish)	XP 041817899.1	20	CNGB3
Clupea_harengus_(Atlantic_herring)	XP 031440182.2	17	CNGB3	Potential local
Clupea_harengus_(Atlantic_herring)	XP 031440321.2	17	CNGB3
Clupea_harengus_(Atlantic_herring)	XP 031440322.1	17	CNGB3
Coregonus_clupeaformis_(lake_whitefish)	XP 041749296.1	13	CNGB1	Potential local
Coregonus_clupeaformis_(lake_whitefish)	XP 041749301.1	13	CNGB1
Coregonus_clupeaformis_(lake_whitefish)	XP 041717212.1	34	CNGB3	Potential local
Coregonus_clupeaformis_(lake_whitefish)	XP 041717856.1	34	CNGB3
Cottoperca_gobio	XP 029314113.1	20	CNGB3	Potential local
Cottoperca_gobio	XP 029314114.1	20	CNGB3
Cyclopterus_lumpus_(lumpfish)	XP 034415969.1	20	CNGB3	Potential local
Cyclopterus_lumpus_(lumpfish)	XP 034416631.1	20	CNGB3
Cynoglossus_semilaevis_(tongue_sole)	XP 024910343.1	3	CNGB3	Potential local
Cynoglossus_semilaevis_(tongue_sole)	XP 024910453.1	3	CNGB3
Cyprinus_carpio_(common_carp)	XP 042607869.1	B24	CNGB3	Potential local
Cyprinus_carpio_(common_carp)	XP 042607870.1	B24	CNGB3
Danio_rerio_(zebrafish)	XP 009295830.2	24	CNGB3	Potential local
Danio_rerio_(zebrafish)	XP 021329485.1	24	CNGB3
Denticeps_clupeoides_(denticle_herring)	XP 028825953.1	2	CNGB3	Potential local
Denticeps_clupeoides_(denticle_herring)	XP 028825957.1	2	CNGB3
Echeneis_naucrates_(live_sharksucker)	XP 029385539.1	20	CNGB3	Potential local
Echeneis_naucrates_(live_sharksucker)	XP 029385540.1	20	CNGB3
Epinephelus_lanceolatus_(giant_grouper)	XP 033494213.1	13	CNGB3	Potential local
Epinephelus_lanceolatus_(giant_grouper)	XP 033494214.1	13	CNGB3
Erpetoichthys_calabaricus_(reedfish)	XP 028664743.1	9	CNGB1	Potential local
Erpetoichthys_calabaricus_(reedfish)	XP 028665541.1	9	CNGB1
Esox_lucius_(northern_pike)	XP 028972192.2	21	CNGB3	Potential local
Esox_lucius_(northern_pike)	XP 028972281.2	21	CNGB3
Etheostoma_spectabile_(orangethroat_darter)	XP 032359568.1	22	CNGB3	Potential local
Etheostoma_spectabile_(orangethroat_darter)	XP 032359605.1	22	CNGB3
Fundulus_heteroclitus_(mummichog)	XP 021178812.2	21	CNGB3	Potential local
Fundulus_heteroclitus_(mummichog)	XP 035981214.1	21	CNGB3
Gadus_morhua_(Atlantic_cod)	XP 030204176.1	23	CNGB3	Potential local
Gadus_morhua_(Atlantic_cod)	XP 030204178.1	23	CNGB3
Gambusia_affinis_(western_mosquitofish)	XP 043960187.1	LG21	CNGB3	Potential local
Gambusia_affinis_(western_mosquitofish)	XP 043961472.1	LG21	CNGB3
Gasterosteus_aculeatus_(three-spined_stickleback)	XP 040023168.1	21	CNGB3	Potential local
Gasterosteus_aculeatus_(three-spined_stickleback)	XP 040023254.1	21	CNGB3
Gouania_willdenowi_(blunt-snouted_clingfish)	XP 028290890.1	20	CNGB3	Potential local
Gouania_willdenowi_(blunt-snouted_clingfish)	XP 028290891.1	20	CNGB3
Hippoglossus_hippoglossus_(Atlantic_halibut)	XP 034428439.1	20	CNGB3	Potential local
Hippoglossus_hippoglossus_(Atlantic_halibut)	XP 034428969.1	20	CNGB3
Hippoglossus_stenolepis_(Pacific_halibut)	XP 034998494.1	19	CNGB3	Potential local
Hippoglossus_stenolepis_(Pacific_halibut)	XP 034998609.1	19	CNGB3
Kryptolebias_marmoratus_(mangrove_rivulus)	XP 017287831.1	LG21	CNGB3	Potential local
Kryptolebias_marmoratus_(mangrove_rivulus)	XP 017287833.1	LG21	CNGB3
Larimichthys_crocea_(large_yellow_croaker)	XP 027130221.1	XXIII	CNGB3	Potential local
Larimichthys_crocea_(large_yellow_croaker)	XP 027130222.1	XXIII	CNGB3
Megalops_cyprinoides_(Indo-Pacific_tarpon)	XP 036374325.1	2	CNGB3	Potential local
Megalops_cyprinoides_(Indo-Pacific_tarpon)	XP 036374334.1	2	CNGB3
Myripristis_murdjan_(pinecone_soldierfish)	XP 029935841.1	20	CNGB3	Potential local
Myripristis_murdjan_(pinecone_soldierfish)	XP 029935842.1	20	CNGB3
Nematolebias_whitei_(Rio_pearlfish)	XP 037549920.1	20	CNGB3	Potential local
Nematolebias_whitei_(Rio_pearlfish)	XP 037550097.1	20	CNGB3
Nothobranchius_furzeri_(turquoise_killifish)	XP 015810418.1	sgr08	CNGB3	Potential local
Nothobranchius_furzeri_(turquoise_killifish)	XP 015810462.1	sgr08	CNGB3
Notolabrus_celidotus_(New_Zealand_spotty)	XP 034562855.1	17	CNGB3	Potential local
Notolabrus_celidotus_(New_Zealand_spotty)	XP 034562856.1	17	CNGB3
Oncorhynchus_keta_(chum_salmon)	XP 035596803.1	LG28	CNGB3	Potential local
Oncorhynchus_keta_(chum_salmon)	XP 035597531.1	LG28	CNGB3
Oncorhynchus_kisutch_(coho_salmon)	XP 020364281.1	LG18	CNGB3	Potential local
Oncorhynchus_kisutch_(coho_salmon)	XP 031651153.1	LG18	CNGB3
Oncorhynchus_mykiss_(rainbow_trout)	XP 021478024.1	11	CNGB3	Potential local
Oncorhynchus_mykiss_(rainbow_trout)	XP 036791116.1	11	CNGB3
Oncorhynchus_nerka_(sockeye_salmon)	XP 029481741.1	LG22	CNGB3	Potential local
Oncorhynchus_nerka_(sockeye_salmon)	XP 029482517.1	LG22	CNGB3
Oncorhynchus_tshawytscha_(Chinook_salmon)	XP 024230457.1	LG16	CNGB3	Potential local
Oncorhynchus_tshawytscha_(Chinook_salmon)	XP 042155831.1	LG16	CNGB3
Oreochromis_aureus	XP 031615357.2	9	CNGB3	Potential local
Oreochromis_aureus	XP 031615378.1	9	CNGB3
Oreochromis_niloticus_(Nile_tilapia)	XP 005461433.2	LG9	CNGB3	Potential local
Oreochromis_niloticus_(Nile_tilapia)	XP 025765999.1	LG9	CNGB3
Oryzias_latipes_(Japanese_medaka)	XP 023806118.1	20	CNGB3	Potential local
Oryzias_latipes_(Japanese_medaka)	XP 023806119.1	20	CNGB3
Oryzias_melastigma_(Indian_medaka)	XP 036073419.1	LG20	CNGB3	Potential local
Oryzias_melastigma_(Indian_medaka)	XP 036073420.1	LG20	CNGB3
Parambassis_ranga_(Indian_glassy_fish)	XP 028288518.1	20	CNGB3	Potential local
Parambassis_ranga_(Indian_glassy_fish)	XP 028289326.1	20	CNGB3
Perca_flavescens_(yellow_perch)	XP 028425133.1	22	CNGB3	Potential local
Perca_flavescens_(yellow_perch)	XP 028425766.1	22	CNGB3
Perca_fluviatilis_(European_perch)	XP 039646828.1	22	CNGB3	Potential local
Perca_fluviatilis_(European_perch)	XP 039646829.1	22	CNGB3
Periophthalmus_magnuspinnatus	XP 033842114.1	20	CNGB3	Potential local
Periophthalmus_magnuspinnatus	XP 033842115.1	20	CNGB3
Poecilia_reticulata_(guppy)	XP 008436611.1	LG20	CNGB3	Potential local
Poecilia_reticulata_(guppy)	XP 008436646.1	LG20	CNGB3
Polypterus_senegalus_(gray_bichir)	XP 039618393.1	9	CNGB1	Potential local
Polypterus_senegalus_(gray_bichir)	XP 039619151.1	9	CNGB1
Puntigrus_tetrazona_(Sumatra_barb)	XP 043120130.1	18	CNGB1	Potential local
Puntigrus_tetrazona_(Sumatra_barb)	XP 043120701.1	18	CNGB1
Puntigrus_tetrazona_(Sumatra_barb)	XP 043082122.1	24	CNGB3	Potential local
Puntigrus_tetrazona_(Sumatra_barb)	XP 043082968.1	24	CNGB3
Pygocentrus_nattereri_(red-bellied_piranha)	XP 017555851.2	3	CNGB3	Potential local
Pygocentrus_nattereri_(red-bellied_piranha)	XP 037392821.1	3	CNGB3
Salarias_fasciatus_(jewelled_blenny)	XP 029955537.1	9	CNGB3	Potential local
Salarias_fasciatus_(jewelled_blenny)	XP 029955870.1	9	CNGB3
Salmo_salar_(Atlantic_salmon)	XP 014013030.1	ssa19	CNGB3	Potential local
Salmo_salar_(Atlantic_salmon)	XP 014013035.1	ssa19	CNGB3
Salmo_trutta_(river_trout)	XP 029547071.1	2	CNGB3	Potential local
Salmo_trutta_(river_trout)	XP 029547083.1	2	CNGB3
Salvelinus_namaycush_(lake_trout)	XP 038828586.1	33	CNGB3	Potential local
Salvelinus_namaycush_(lake_trout)	XP 038828587.1	33	CNGB3
Sander_lucioperca_(pikeperch)	XP 031150488.1	1	CNGB3	Potential local
Sander_lucioperca_(pikeperch)	XP 035855497.1	1	CNGB3
Sander_lucioperca_(pikeperch)	XP 035855505.1	1	CNGB3
Scleropages_formosus_(Asian_bonytongue)	XP 018596528.2	19	CNGB3	Potential local
Scleropages_formosus_(Asian_bonytongue)	XP 018596529.2	19	CNGB3
Scophthalmus_maximus_(turbot)	XP 035475159.1	21	CNGB3	Potential local
Scophthalmus_maximus_(turbot)	XP 035475739.1	21	CNGB3
Sebastes_umbrosus_(honeycomb_rockfish)	XP 037613536.1	21	CNGB3	Potential local
Sebastes_umbrosus_(honeycomb_rockfish)	XP 037613537.1	21	CNGB3
Siniperca_chuatsi_(mandarin_fish)	XP 044032941.1	LG19	CNGB3	Potential local
Siniperca_chuatsi_(mandarin_fish)	XP 044032943.1	LG19	CNGB3
Solea_senegalensis_(Senegalese_sole)	XP 043879170.1	LG1	CNGB3	Potential local
Solea_senegalensis_(Senegalese_sole)	XP 043879183.1	LG1	CNGB3
Sparus_aurata_(gilthead_seabream)	XP 030253515.1	19	CNGB3	Potential local
Sparus_aurata_(gilthead_seabream)	XP 030254205.1	19	CNGB3
Sphaeramia_orbicularis_(orbiculate_cardinalfish)	XP 029978875.1	20	CNGB3	Potential local
Sphaeramia_orbicularis_(orbiculate_cardinalfish)	XP 029978876.1	20	CNGB3
Sphaeramia_orbicularis_(orbiculate_cardinalfish)	XP 029979273.1	20	CNGB3
Syngnathus_acus_(greater_pipefish)	XP 037135920.1	20	CNGB3	Potential local
Syngnathus_acus_(greater_pipefish)	XP 037136302.1	20	CNGB3
Takifugu_rubripes_(torafugu)	XP 029698990.1	10	CNGB3	Potential local
Takifugu_rubripes_(torafugu)	XP 029698999.1	10	CNGB3
Takifugu_rubripes_(torafugu)	XP 029699001.1	10	CNGB3
Takifugu_rubripes_(torafugu)	XP 029699004.1	10	CNGB3
Takifugu_rubripes_(torafugu)	XP 029699006.1	10	CNGB3
Takifugu_rubripes_(torafugu)	XP 029699007.1	10	CNGB3
Thunnus_albacares_(yellowfin_tuna)	XP 044194792.1	21	CNGB3	Potential local
Thunnus_albacares_(yellowfin_tuna)	XP 044196396.1	21	CNGB3
Thunnus_maccoyii_(southern_bluefin_tuna)	XP 042254639.1	21	CNGB3	Potential local
Thunnus_maccoyii_(southern_bluefin_tuna)	XP 042256127.1	21	CNGB3
Toxotes_jaculatrix_(banded_archerfish)	XP 040921341.1	20	CNGB3	Potential local
Toxotes_jaculatrix_(banded_archerfish)	XP 040921895.1	20	CNGB3
Xiphias_gladius_(swordfish)	XP 039983451.1	5	CNGB3	Potential local
Xiphias_gladius_(swordfish)	XP 039983452.1	5	CNGB3
Xiphophorus_couchianus_(Monterrey_platyfish)	XP 027861283.1	21	CNGB3	Potential local
Xiphophorus_couchianus_(Monterrey_platyfish)	XP 027861284.1	21	CNGB3
Xiphophorus_hellerii_(green_swordtail)	XP 032407417.1	21	CNGB3	Potential local
Xiphophorus_hellerii_(green_swordtail)	XP 032408028.1	21	CNGB3

## Sheet: Lamprey CNG positions
Species	Sequence and location		Best human blastx hit family
Eptatretus burgeri	FYBX02009992.1
	1491485	1491450	CNGA
	1491662	1491486
	1491842	1491663
	1492022	1491843
	1497652	1497605
	1497832	1497653
	1498012	1497833
	1498192	1498013
	1498372	1498193
Eptatretus burgeri	FYBX02010264.1
	3619678	3619857	CNGA
	3619858	3620037
	3620038	3620217
	3620218	3620397
	3620398	3620469
	3639903	3640082
	3640083	3640112
	3640387	3640497
	3654690	3654869
Eptatretus burgeri	FYBX02008309.1
	4914908	4915087	CNGA
	4915088	4915267
	4915268	4915345
	4921643	4921822
	4921823	4921912
	4922363	4922542
	4922543	4922605
	4922977	4923114
	4932228	4932407
	4932408	4932425
	4934458	4934571
Eptatretus burgeri	FYBX02010732.1
	1208533	1208661	CNGB
	2264468	2264448	HCN
	2264642	2264469
Eptatretus burgeri	FYBX02009427.1
	342944	343117	HCN
	343118	343138
Lethenteron camtschaticum	MU249606.1
	68727	68584	CNGA
	68892	68728
	68957	68862
	69137	68958
	69314	69138
	69494	69315
	69674	69495
Lethenteron camtschaticum	WFAB01000427.1
	68727	68584	CNGA
	68892	68728
	68957	68862
	69137	68958
	69314	69138
	69494	69315
	69674	69495
Lethenteron camtschaticum	MU249630.1
	392889	392728	CNGA
	393069	392890
	394522	394499
	394702	394523
	394761	394699
	394941	394762
Lethenteron camtschaticum	WFAB01000100.1
	3046547	3046422	CNGA
	3049169	3049134
	3049316	3049170
	3050317	3050312
	3050485	3050318
	3051384	3051253
	3051442	3051383
	3053335	3053288
	3053515	3053336
	3056499	3056365
Lethenteron camtschaticum	WFAB01000042.1
	1847531	1847704	HCN
	1847705	1847740
Lethenteron camtschaticum	WFAB01000768.1
	392889	392728	CNGA
	393069	392890
	394522	394499
	394702	394523
	394761	394699
	394941	394762
Lethenteron camtschaticum	MU249577.1
	6983802	6983677	CNGA
	6986424	6986389
	6986571	6986425
	6987572	6987567
	6987740	6987573
	6988639	6988508
	6988697	6988638
	6990590	6990543
	6990770	6990591
	6993754	6993620
Lethenteron camtschaticum	MU249573.1
	27796236	27796409	HCN
	27796410	27796445
Lethenteron reissneri	CM027307.1
	84278	84457	CNGA
	84458	84637
	84638	84817
	84818	84994
	84995	85174
	85175	85354
	85355	85471
	203965	203849	CNGA
	204145	203966
	204325	204146
	204502	204326
	204682	204503
	204862	204683
	205042	204863
Lethenteron reissneri	JADLOY010001538.1
	84278	84457	CNGA
	84458	84637
	84638	84817
	84818	84994
	84995	85174
	85175	85354
	85355	85471
	203965	203849	CNGA
	204145	203966
	204325	204146
	204502	204326
	204682	204503
	204862	204683
	205042	204863
Lethenteron reissneri	CM027351.1
	7676765	7676944	CNGA
	7676945	7676995
	7678275	7678454
	7678455	7678634
	7678635	7678718
	7680161	7680340
	7680341	7680520
	7680521	7680583
	7681662	7681841
	7681842	7681850
Lethenteron reissneri	JADLOY010001076.1
	9913348	9913223	CNGA
	9916053	9915949
	9917285	9917166
	9917465	9917286
	9917645	9917466
	9918085	9918074
	9918265	9918086
	9920214	9920113
	9920382	9920215
	9920821	9920702
	9923318	9923205
Lethenteron reissneri	JADLOY010001850.1
	17765455	17765628	HCN
	17765629	17765664
Lethenteron reissneri	JADLOY010000199.1
	8444430	8444299	CNGB
Lethenteron reissneri	JADLOY010000104.1
	2883879	2883730	CNGB
Lethenteron reissneri	JADLOY010001704.1
	7676765	7676944	CNGA
	7676945	7676995
	7678275	7678454
	7678455	7678634
	7678635	7678718
	7680161	7680340
	7680341	7680520
	7680521	7680583
	7681662	7681841
	7681842	7681850
Lethenteron reissneri	CM027318.1
	9913348	9913223	CNGA
	9916053	9915949
	9917285	9917166
	9917465	9917286
	9917645	9917466
	9918085	9918074
	9918265	9918086
	9920214	9920113
	9920382	9920215
	9920821	9920702
	9923318	9923205
Lethenteron reissneri	CM027352.1
	2883879	2883730	CNGB
Lethenteron reissneri	CM027327.1
	8444430	8444299	CNGB
Lethenteron reissneri	CM027316.1
	17765455	17765628	HCN
	17765629	17765664
Entosphenus tridentatus	CM025632.2
	10837321	10837500	CNGA
	10837501	10837680
	10837681	10837860
	10837861	10838037
	10838038	10838217
	10838218	10838397
	10838398	10838496
Entosphenus tridentatus	CM025682.1
	2214569	2214748	CNGA
	2214749	2214799
	2215916	2216095
	2216096	2216275
	2216276	2216359
	2217817	2217996
	2217997	2218176
	2218177	2218185
	2219567	2219746
	2219747	2219773
Entosphenus tridentatus	CM025607.2
	12592077	12592208	CNGA
	12594585	12594704
	12595026	12595193
	12595194	12595295
	12597145	12597324
	12597325	12597336
	12598102	12598239
	12599257	12599406
	12599407	12599487
	12601849	12601974
Entosphenus tridentatus	CM025608.2
	20088045	20088218	HCN
	20088219	20088257
Entosphenus tridentatus	CM025666.2
	750121	750252	CNGB
